# Supplementary material for: DNA Methylation Malleability and Dysregulation in Cancer Progression: Understanding the Role of PARP1
Source: Biomolecules. 2022 Mar 8;12(3):417. doi: 10.3390/biom12030417 (PMC8946700; doi:10.3390/biom12030417)
Supplement: Supplementary file 1 [file biomolecules-12-00417-s001.zip]

Archive with 1 entries (1 files):
- biomolecules-1559534-supplementary.pdf
